# Supplementary material for: Carcinogen exposure enhances cancer immunogenicity by blocking the development of an immunosuppressive tumor microenvironment
Source: J Clin Invest. 2023 Oct 16;133(20):e166494. doi: 10.1172/JCI166494 (PMC10575722; doi:10.1172/JCI166494)
Supplement: Supporting data values [file jci-133-166494-s032.xlsx]

## Sheet: Figure 1B
Figure 1B
		WT DMBA3-4										WT DMSO3-1
	Days	tumor 1	tumor 2	tumor 3	tumor 4	tumor 5	tumor 6	tumor 7	tumor 8	tumor 9	tumor 10	tumor 1	tumor 2	tumor 3	tumor 4	tumor 5	tumor 6	tumor 7	tumor 8	tumor 9	tumor 10
	6	0	0	0	0	0	0	0	0	0	0	0	0	0	0	0	0.01	0.01	0	0	0.01
	8	0	0	0.01	0	0	0	0	0	0	0	0	0.01	0	0.01	0.02	0.03	0.03	0.02	0.02	0.03
	10	0	0	0.01	0	0	0	0	0	0	0	0	0.01	0	0.01	0.08	0.05	0.09	0.06	0.05	0.03
	12	0	0	0	0	0	0	0	0	0	0	0.04	0.01	0.02	0.01	0.12	0.1	0.13	0.12	0.05	0.1
	14	0	0	0	0	0	0	0	0	0	0.01	0.07	0.01	0.04	0.02	0.15	0.09	0.15	0.16	0.08	0.12
	16	0	0	0	0	0	0	0	0	0	0	0.11	0.01	0.06	0.03	0.23	0.16	0.3	0.23	0.11	0.19
	18	0	0	0	0	0	0	0	0	0	0	0.18	0.01	0.07	0.02	0.31	0.19	0.34	0.36	0.17	0.25
	20	0	0	0	0	0	0	0	0	0	0	0.22	0.01	0.09	0.04	0.4	0.35	0.46	0.42	0.31	0.4
	22	0	0	0	0	0	0	0	0	0	0	0.29	0.03	0.23	0.06	0.53	0.45	0.55	0.52	0.37	0.5
	24	0	0	0	0	0	0	0	0	0	0	0.6	0.04	0.35	0.08	0.68	0.53	0.69	0.68	0.43	0.6
	26	0	0	0	0	0	0	0	0	0	0	0.56	0.05	0.42	0.09	0.63	0.54	1.22	0.78		0.97

## Sheet: Figure 1C
Figure 1C
	Survival (days)	WT DMBA3-4	WT DMSO3-1
	44	0
	44	0
	44	0
	44	0
	44	0
	44	0
	26		1
	28		1
	31		1
	40		1
	42		1
	44		1

## Sheet: Figure 1E
Figure 1E
		Rag1KO DMBA3-4												Rag1KO DMSO3-1
	Days	tumor 1	tumor 2	tumor 3	tumor 4	tumor 5	tumor 6	tumor 7	tumor 8	tumor 9	tumor 10	tumor 11	tumor 12	tumor 1	tumor 2	tumor 3	tumor 4	tumor 5	tumor 6	tumor 7	tumor 8	tumor 9	tumor 10
	0	0	0	0	0	0	0	0	0	0	0	0	0	0	0	0	0	0	0	0	0	0	0
	2	0	0	0	0	0	0	0	0	0	0	0	0	0	0	0	0	0	0	0	0	0	0
	4	0	0	0	0	0	0	0	0	0	0	0	0	0	0	0	0	0	0	0	0	0	0
	6	0.02	0.02	0.03	0.05	0.02	0.04	0.004	0.004	0.004	0.004	0.004	0.004	0	0.04	0.02	0.03	0.04	0.02	0.004	0.004	0.004	0.004
	8	0.03	0.03	0.04	0.07	0.04	0.06	0.013225	0.00245	0.016384	0.022287	0.0294	0.010316	0.02	0.06	0.05	0.04	0.07	0.05	0.016403	0.004	0.01922	0.004
	10	0.1	0.08	0.06	0.1	0.07	0.08	0.031713	0.012348	0.013248	0.045568	0.0405	0.044042	0.03	0.09	0.08	0.07	0.1	0.08	0.027378	0.053663	0.02523	0.028067
	12	0.16	0.1	0.09	0.16	0.09	0.12							0.04	0.12	0.11	0.09	0.13	0.1
	14	0.3	0.14	0.12	0.24	0.18	0.17	0.172197	0.143259	0.095648	0.134456	0.18032	0.060638	0.06	0.17	0.24	0.22	0.18	0.18	0.158108	0.061605	0.31104	0.179334
	16	0.47	0.26	0.27	0.41	0.31	0.36	0.30118	0.158922	0.257372	0.17545	0.280899	0.13375	0.08	0.31	0.4	0.3	0.41	0.36	0.087412	0.1998	0.202662	0.29575
	18	0.71	0.38	0.46	0.62	0.44	0.6	0.378328	0.14896	0.305343	0.236284	0.331298	0.182585	0.12	0.44	0.65	0.37	0.54	0.78	0.336	0.34905	0.34055	0.433125
	20	1.13	0.51	0.87	1	0.71	0.91	0.525672	0.32856	0.374344	0.334431	0.800979	0.466875	0.27	0.69	0.97	0.38	0.7	0.8	1.1025	0.444375	0.774456	0.58835
	22		1.03	1.16	1.53	1.11		0.410625	0.372552	0.38988	0.366597	0.690412	0.870613	0.37	1.33	1.53	0.62	1.18	1.23	1.0456	0.93636	1.0404	0.995072

## Sheet: Figure 1F
Figure 1F
	Survival (days)	Rag1KO DMBA3-4	Rag1KO DMSO3-1
	22	1
	22	1
	22	1
	23	1
	29	1
	29	1
	22		1
	22		1
	22		1
	23		1
	29		1

## Sheet: Figue 1G
Figure 1G
		WT DMBA3-4 + anti-CD8β&CD4						WT DMBA3-4 + anti-CD8β						WT DMBA3-4 + anti-CD4
	Days	tumor 1	tumor 2	tumor 3	tumor 4	tumor 5	tumor 6	tumor 1	tumor 2	tumor 3	tumor 4	tumor 5	tumor 6	tumor 1	tumor 2	tumor 3	tumor 4	tumor 5	tumor 6
	0	0	0	0	0	0	0	0	0	0	0	0	0	0	0	0	0	0	0
	2	0	0	0	0	0	0	0	0	0	0	0	0	0	0	0	0	0	0
	4	0	0	0	0	0	0	0	0	0	0	0	0	0	0	0	0	0	0
	6	0.02	0	0.04	0.03	0.02	0.05	0	0	0	0	0	0	0	0	0	0	0	0
	10	0.07	0.02	0.1	0.09	0.07	0.11	0.04	0.02	0.05	0.05	0.05	0.08	0	0	0	0	0	0
	14	0.3	0.15	0.44	0.34	0.32	0.44	0.1	0.1	0.09	0.11	0.11	0.19	0	0	0	0	0	0
	18	0.48	0.22	0.72	0.42	0.52	0.67	0.14	0.16	0.09	0.23	0.19	0.19	0	0	0	0	0	0
	22	0.86	0.47	1.19	0.72	0.78	1.22	0.22	0.26	0.11	0.34	0.28	0.29	0	0	0	0	0	0
	24	1.45	0.76	1.31	1.04	1.07	1.68	0.28	0.33	0.18	0.44	0.46	0.4	0	0	0	0	0	0
	28							0.38	0.5	0.21	0.45	0.47	0.49	0	0	0	0	0	0
	32							0.48	0.6	0.26	0.48	0.61	0.82	0	0	0	0	0	0
	34							0.65	0.6	0.31	0.64	0.69	1.02	0	0	0	0	0	0
	38							0.54	0.86	0.4	0.62	1.06	1.08	0	0	0	0	0	0

## Sheet: Figure 1I
Figure 1I
	DMBA3-4	DMSO3-1
	0	33
	0	22
	1	24
	0	31
	1	38

## Sheet: Figure 1J
Figure 1J
		WT BaP-4						WT DMSO-1
	Days	tumor 1	tumor 2	tumor 3	tumor 4	tumor 5	tumor 6	tumor 1	tumor 2	tumor 3	tumor 4	tumor 5	tumor 6
	0	0	0	0	0	0	0	0	0	0	0	0	0
	2	0	0	0	0	0	0	0	0	0	0	0	0
	4	0	0	0	0	0	0	0	0	0	0	0	0
	6	0.06	0.09	0.03	0.04	0.08	0.07	0.13	0.14	0.08	0	0.07	0.09
	8	0.06	0.09	0.02	0.04	0.07	0.06	0.14	0.16	0.11	0	0.08	0.1
	10	0.06	0.09	0.07	0.05	0.07	0.03	0.14	0.22	0.15	0	0.18	0.19
	12	0.08	0.09	0.09	0.07	0.09	0.02	0.13	0.27	0.21	0	0.17	0.18
	14	0.06	0.05	0.03	0.06	0.08	0.07	0.15	0.19	0.22	0	0.35	0.31
	16	0.06	0.1	0.02	0.09	0.15	0.08	0.17	0.44	0.34	0	0.25	0.44
	18	0.08	0.07	0.03	0.11	0.13	0.08	0.15	0.32	0.22	0	0.44	0.64
	20	0.16	0.13	0.09	0.09	0.09	0.02	0.25	0.65	0.57	0	0.53	0.43
	22	0.12	0.12	0.14	0.09	0.12	0.03	0.35	0.8	0.58	0	0.5	0.51
	24	0.11	0.13	0.15	0.1	0.11	0.02	0.37	0.65	0.61	0	0.61	0.56
	26	0.09	0.11	0.14	0.09	0.11	0.02	0.32	0.69	0.66	0	0.71	0.58
	28	0.12	0.16	0.13	0.08	0.14	0.02	0.53	1.26	1.35	0	1.47	1.23
	30	0.09	0.13	0.17	0.06	0.13	0.01	0.96			0
	32	0.07	0.11	0.11	0.07	0.11	0
	34	0.06	0.12	0.08	0.06	0.11	0
	36	0.05	0.12	0.06	0.04	0.05	0
	38	0.05	0.1	0.05	0.03	0.03	0
	40	0.02	0.11	0.03	0.03	0.03	0
	42	0.02	0.06	0.03	0.02	0.02	0
	44	0	0.04	0.01	0	0	0
	46	0	0	0	0	0	0
	48	0	0	0	0	0	0

## Sheet: Figure 1K
Figure 1K
		WT BaP-4 + anti-CD8β&CD4						WT BaP-4 + IgG control
	Days	tumor 1	tumor 2	tumor 3	tumor 4	tumor 5	tumor 6	tumor 1	tumor 2	tumor 3	tumor 4	tumor 5	tumor 6
	0	0	0	0	0	0	0	0	0	0	0	0	0
	2	0	0	0	0	0	0	0	0	0	0	0	0
	4	0	0	0	0	0	0	0	0	0	0	0	0
	6	0.03	0.03	0.04	0.07	0.03	0.06	0.06	0.05	0.05	0	0.02	0.06
	8	0.06	0.07	0.06	0.11	0.05	0.08	0.11	0.08	0.09	0.02	0.02	0.14
	10	0.07	0.11	0.07	0.15	0.07	0.13	0.1	0.09	0.1	0.03	0.03	0.17
	14	0.1	0.11	0.2	0.22	0.1	0.1	0.06	0.16	0.13	0.03	0	0.17
	18	0.2	0.36	0.32	0.5	0.23	0.19	0.05	0.13	0.16	0	0	0.11
	20	0.26	0.48	0.44	0.72	0.33	0.23	0.02	0.09	0.13	0	0	0.08
	22	0.3	0.48	0.52	0.75	0.38	0.35	0.02	0.12	0.11	0	0	0.06
	24	0.41	0.5	0.76	0.8	0.39	0.51	0	0.11	0.12	0	0	0.05

## Sheet: Figure 2A
Figure 2A
		Immune WT DMSO3-1										Naïve WT DMSO3-1
	Days	tumor 1	tumor 2	tumor 3	tumor 4	tumor 5	tumor 6	tumor 7	tumor 8	tumor 9	tumor 10	tumor 1	tumor 2	tumor 3	tumor 4	tumor 5	tumor 6
	0	0	0	0	0	0	0	0	0	0	0	0	0	0	0	0	0
	2	0	0	0	0	0	0	0	0	0	0	0	0.01	0.01	0	0	0.01
	4	0	0	0	0	0	0	0	0	0	0	0.02	0.03	0.03	0.02	0.02	0.03
	6	0	0	0	0	0	0	0	0	0	0	0.08	0.05	0.09	0.06	0.05	0.03
	8	0	0	0	0	0	0	0	0	0	0.01	0.12	0.1	0.13	0.12	0.05	0.1
	10	0	0	0	0	0	0	0	0	0	0	0.15	0.09	0.15	0.16	0.08	0.12
	12	0	0	0	0	0	0	0	0	0	0	0.23	0.16	0.3	0.23	0.11	0.19
	14	0	0	0	0	0	0	0	0	0	0	0.31	0.19	0.34	0.36	0.17	0.25
	16	0	0	0	0	0	0	0	0	0	0	0.4	0.35	0.46	0.42	0.31	0.4
	18	0	0	0	0	0	0	0	0	0	0	0.5	0.45	0.55	0.53	0.38	0.5
	20	0	0	0	0	0	0	0	0	0	0	0.68	0.53	0.69	0.68	0.43	0.6
	22	0	0	0	0	0	0	0	0	0	0	0.63	0.54	1.22	0.78		0.97

## Sheet: Figure 2B
Figure 2B
		Immune WT melanoma									Naïve WT melanoma
	Days	tumor 1	tumor 2	tumor 3	tumor 4	tumor 5	tumor 6	tumor 7	tumor 8	tumor 9	tumor 1	tumor 2	tumor 3	tumor 4	tumor 5	tumor 6	tumor 7	tumor 8	tumor 9	tumor 10
	0	0	0	0	0	0	0	0	0	0	0	0	0	0	0	0	0	0	0	0
	2	0	0	0	0	0	0	0	0	0	0	0.01	0.01	0	0	0.01	0	0	0	0
	4	0	0	0	0	0	0	0	0	0	0.02	0.03	0.03	0.02	0.02	0.03	0	0	0	0
	6	0.018	0.0277	0.018	0.018	0.0817	0	0.0243	0	0.018	0.01	0.01	0.02	0.04	0.05	0.04	0.04	0.02	0.01	0
	8	0.0608	0.018	0.0625	0.0135	0.1482	0.018	0.04	0.018	0.0639	0.2	0.02	0.1	0.12	0.18	0.04	0.19	0.05	0.08	0.06
	10	0.2949	0.0762	0.1845	0.025	0.1613	0.109	0.0472	0.0347	0.1037	0.24	0.05	0.06	0.18	0.33	0.08	0.27	0.06	0.07	0.05
	12	0.2895	0.2381	0.389	0.0419	0.3437	0.2918	0.0888	0.0759	0.1194	0.26	0.04	0.13	0.19	0.39	0.09	0.27	0.09	0.08	0.07
	14	0.35	0.2798	0.4841	0.0428	0.3011	0.3	0.1002	0.0871	0.2309	0.7	0.09	0.3	0.35	0.58	0.14	0.6	0.19	0.15	0.24
	16	0.4774	0.6009	0.4798	0.0476	0.4775	0.3357	0.3151	0.0688	0.3007	0.79	0.21	0.61	0.56	0.64	0.4	0.16	0.23	0.26	0.19
	18	0.48	0.7	0.6	0.075	0.55	0.4	0.38	0.1	0.36	0.81	0.34	0.45	0.66	1.2	0.33	0.2	0.19	0.24	0.3
	20	0.4864	0.79	0.8086	0.1013	0.6014	0.449	0.464	0.1452	0.4149	1.2	0.41	0.79	1.12		0.4		0.44	0.52	0.42

[truncated: 58 more sheets: Figure 2C, Figure 2D, Figure 2E, Figure 2F, Figure 3B, Figure 3C, Figure 3E, Figure 4B, Figure 4C, Figure 4D, Figure 4F, Figure 4G, Figure 4H, Figure 4J, Figure 4K, Figure 5B, Figure 5C, Figure 5D, Figure 5E, Figure 5G …]
